# Supplementary material for: Outcomes of COVID-19-Associated Hospitalizations in Geriatric Patients with Dementia in the United States: A Propensity Score Matched Analysis
Source: Geriatrics (Basel). 2024 Jan 5;9(1):7. doi: 10.3390/geriatrics9010007 (PMC10801614; doi:10.3390/geriatrics9010007)
Supplement: Supplementary file 1 [file geriatrics-09-00007-s001.zip]

Archive with 1 entries (1 files):
- geriatrics-2641478-supplementary.pdf
